# Supplementary material for: Perilipin 5 links mitochondrial uncoupled respiration in brown fat to healthy white fat remodeling and systemic glucose tolerance
Source: Nat Commun. 2021 Jun 3;12:3320. doi: 10.1038/s41467-021-23601-2 (PMC8175597; doi:10.1038/s41467-021-23601-2)
Supplement: Supplementary file 4 — Source data [file 41467_2021_23601_MOESM4_ESM.xlsx]

## Sheet: Figure 1b
Figure 1b
	Plin5 Relative expression
	4 ° C	2.785	2.709	3.68
	23 ° C	1.607	1.945	1.683
	30 ° C	0.998	1.197	1

## Sheet: Figure 1e
					Left panel
					Right panel
					Fold change relative to 30 ° C	Mouse 1	Mouse 2
					30 ° C (7 days)	1.22709	0.772907
					23 ° C	1.67985	1.28563
					6 ° C (2 h)	2.23168	2.29085
					6 ° C (6 h)	2.33776	2.24537
					6 ° C (12 h)	6.17666	4.40567
					6 ° C (24 h)	9.79206	11.1263
					6 ° C (48 h)	41.5602	42.4609
					6 ° C (7 days)	14.763	7.17904

## Sheet: Figure 1g
			Plin5 mRNA relative gene expression
			Control				BATiPLIN5
		BAT	1	1.021	1.019		11.1141	9.94076	10.5
		iWAT	1	1.045	1.013		0.963044	0.807945	0.89
		gWAT	1	1.033	1.021		1.08752	2.11016	1.59
		Soleus	1	1.018	1.014		1.00372	0.827485	0.915873
		Liver	1	1.027	1.003		1.06394	1.07586	1.06078
		Heart	1	1.055	1.001		1.10779	1.11562	1.11169

## Sheet: Figure 1h
						WB Quantification
						PLIN5/GAPDH Arbitrary Units
						Control
						0.040678	0.0339048	0.00976909	0.0235209	0.01208	0.021085	0.0238621	0.0251023
						BATiPLIN5
						0.0587076	0.131387	0.0574786	0.0246667	0.25221	0.102477	0.0844221	0.0754173	0.175779

## Sheet: Figure 2a
		Weight (g)
	Week	Control
	0	22.7	24.9	24.5	23.2	22.2	19.8	27.1	23.2	25.1	20.4	22.3	21.8
	2	23.6	26.1	25.1	23.1	22.1	20	28	23.1	25.5	20.8	22.1	22.1
	4	23.8	26.7	25.1	23.9	22.5	24.1	28.4	23.4	26.5	20.7	22.4	21.8
	5	24.5	26.5	25.9	24.3	22.9	20.7	30	24.1	27.6	21.4	22.9	23
	11	24.9	27.6	25.9	25	24.3	20.7	30.8	24.5	28.8	21.7	23.4	23.3
	13	24.87	27.39	25.94	25.33	24.26	20.7	31.3	24.74	29.14	22.3	23.25	23.5
	19	26.8	30.5	28.1	28.7	25.5	24.1	33	27.8	33.3	24.3	24	24.5
	21	26.47	29.33	27.6	28.2	24.86	23.6	31.89	25.81	32.34	23.46	24.36	24.86
	23	27.17	31.33	28.1	28.84	25.46	24	33.1	27.26	34.7	24.36	25.33	26.21
	25	28.78	33.05	29.58	30	26.16	24	34.59	28.64	36.22	24.93	25.42	26.39
		Weight (g)
		BATiPLIN5
	0	24.2	24.3	23.6	21.8	22.9	23.2	22.3	28.8	27.3	23.6	26.3	24.1	28.6	23.9	22.5	21.9
	2	24.5	24.1	24.6	22.4	24.3	23.4	23.2	28.9	27	25	25.4	23.8	28.8	23.7	21.6	22
	4	24.9	24.4	24.6	22.2	22.9	23.6	24.1	30.1	28.1	25.1	26	23.9	29.6	23.9	21.7	21.9
	5	25.36	25.12	25.85	23.62	24.33	24.41	24.7	30.33	28.3	25.3	25.8	24.5	29.4	24.5	22.5	22.1
	11	25.91	25.14	26.15	23.57	23.87	24.7	25.44	31.2	28.3	25.9	26.5	25.5	30.4	25.4	24.5	22.9
	13	26.05	25.6	26.9	24.49	24.6	24.94	26.39	32.06	28.7	26.08	26.46	25.65	30.4	26.04	25	23.48
	19	28.5	27	30.8	27.6	27.1	27.8	31.4	35.5	31	27.8	27	26	32.3	27.7	27	25.4
	21	27.88	26.89	30.39	27.75	28.05	26.62	30.66	34.06	30.1	27.16	26.81	26.39	31.28	27.9	26.73	26
	23	28.16	27.32	31.73	28.64	28.58	26.9	32.18	36	30.98	27.8	28.27	26.27	32.82	28.66	28.17	26.5
	25	29.08	29.1	32.83	29.77	31.15	27.25	33.56	37.23	33.05	29.57	28.73	26.81	34.43	30.49	29.24	26.48
		Weight (g)
		Control 60% HFD
	0	23.1	25.9	21.4	23.3	20.1	21.8	19.8	22.5	20.1	21.3	21.3	22.2	19.8	19.8	21.4	18.9	17.6	18.3	21.3	21.9	20.9	21.2	19.5	22	19.2	21.9	20.7
	2	29.37	34.37	27.14	27.83	25.07	28.21	25.1	29.95	28.68	28.11	26.94	29.8	27.42	24.44	27.8	24.43	21.76	23.8	25.96	26.98	25.5	28.2	23.12	34.09	27.1	28.42	24.29
	4	31.96	37	31.53	33.07	32	33.31	28.07	34.63	32.85	33.29	32.4	34.2	32.54	27.92	29.88	28.06	22.81	26.28	28.2	29.91	28	34.04	26.47	39.68	30	31.04	25.79
	5	34.6	38.6	33.9	34.3	33.8	34.5	30.2	37.3	35.6	35.5	35.6	35.6	34	28.8	31.7	29.6	23.8	28.2	30.2	32.9	30.7	35	27.1	42.4	32	32.6	28.3
	11	34.77	41.22	36.82	36.08	30.48	37.92	30.95	39.82	36.17	37.9	38.2	38.4	35.4	31.87	33.07	31.32	24.67	28.83	30.1	36.44	32.9	35.98	28.2	44.9	33.68	34.3	28.3
	13	39.6	48.25	41.86	32.88	30.83	43.7	35.4	45.1	43.97	43.85	44.86	41.6	38.53	36.18	35.18	34.43	27.14	34.62	34.5	40.34	39	39.9	30.4	47.9	39.76	38.23	32.23
	19	44.59	52.52	46.2	36.1	35.8	47.6	38.56	49.2	46.97	47.73	48.7	46.57	43.14	43.78	38.67	36	29.26	36.63	37.32	45.8	42.2	44.65	32.93	48.91	45.16	41.08	35.16
	21	47.6	55.01	50.6	41.88	42.36	51.14	45.52	50.4	48	50.02	48.72	50.55	48.88	49.07	43.4	41.38	33.9	43.8	42	48.85	46.3	48.6	38.55	50.55	51.36	45.71	39.2
	23	48.5	56.8	52.3	47.5	46.5	51.6	48.4	51.4	48.9	50.5	49.6	50.3	50	51.45	46.2	43.7	30.2	41.2	38.7	48.8	47.57	48.3	40.2	51.8	54.6	46.4	43.4
	25	47.3	56.9	51.65	47.72	47.55	52.3	48.6	51.82	50	51.1	51.05	50.64	50.5	52.3	48.8	44.67	36.3	47.3	42.98	50.33	48.2	49.5	42.89	52.68	54.22	46.09	45
		Weight (g)
		BATiPLIN5 60% HFD
	0	24.4	23.6	21.5	19.4	18.9	20.7	21.1	19.9	21.2	22.9	21.1	19.4	22.4	19.4	20.5	18.4	18.5	22.5	19.4	19.9	21.3	20.5	18.3
	2	27.59	30.73	28.02	23.68	23.71	25.07	25.49	25.33	25.31	30.43	27.44	25.05	30	24.82	26.42	26.61	26.13	32.8	26.49	25	26.94	26.82	25
	4	29.62	34.14	34.78	26.65	26.18	26.7	26.74	27.28	28.07	35.12	28.23	25.05	32.94	28.1	28.9	24.48	31.55	38.78	31.25	28.99	30	30	26.74
	5	32.2	35.6	37.9	27.6	27.5	28.3	28.7	29.4	30.2	37.2	29.9	30	35.4	29.5	30.8	32.7	26	42.9	34.9	30.6	31.9	31.7	28.2
	11	33.39	38.55	41.88	28.91	28.83	30.05	32.12	31.74	32.04	40.89	32.5	34.2	37.25	31.5	32.8	27.03	35.6	42.82	35.18	31.65	32.2	34.2	29.15
	13	38.5	42.9	48.2	34.12	33.18	35.32	35.8	37.56	37.48	45.9	36.6	41.08	39.88	35.97	37.62	33.03	32.8	49.84	40.8	36.5	37.02	39.6	34.16
	19	41.223	46.63	51.5	37.8	36.76	40.12	39.6	40.31	40.51	48.52	39.12	46.3	46.4	38.4	39.45	37.1	36.16	52.77	44.34	41.76	40.82	44.84	36.73
	21	45.95	49.4	53.66	42.75	40.78	47.75	44.94	45.42	44.82	49.59	43.45	49.28	51.44	42.6	44.65	40.6	40.5	55	48.46	45.8	44.6	48.75	42.84
	23	47.5	50.3	54.3	46.7	43.8	50.8	47.1	51.01	45.3	50.4	45.8	50.3	53.6	45.3	46.9	45.4	45.2	55.8	47.3	45.9	45.9	49.4	45.3
	25	48.08	51.02	53.6	46.3	43.07	51.92	47.2	52.35	45.66	51.4	47.86	51	54.6	47.7	48.54	50	48.3	55.47	44.52	46.45	46.3	50.52	46.4

## Sheet: Figure 2b
			% of body weight
			Control
		Lean mass Chow diet	68.08	68.69	75.23	71.84	68.89	69.63	68.15	72.06	73.52	70.29	69.86	72.9	75.35	75.01	71.91	73.43	72.33	68.48
		Lean mass HFD diet	44.58	44.57	50.22	46.13	47.96	47.21	50.02	49.2	48.43	46.65	48.58	48.35	49.1	48	51.44	49.48	48.22	45.78
		Fat mass Chow diet	16.2	16.26	8.35	11.55	14.47	13	16.77	11.48	9.43	13.42	13.82	9.14	7.84	8.55	11.83	9.09	8.88	14.58
		Fat mass HFD	46.6	47.49	39.43	45.71	43.29	44.09	42.18	41.38	43.13	44.12	41.19	42.15	40.84	42.29	38.24	42.04	42.05	46.39
			% of body weight
			BATiPLIN5
		Lean mass Chow diet	76.43	71.56	70.92	70.87	78.54	71.3	72.38	71.83	74.88	72.2	75.73	70.09	73.18	77.54	73.94
		Lean mass HFD diet	46.26	49.63	47.83	47.19	49.09	47.97	46.41	49.57	49.18	48.05	48.36	44.36	49.32	50.06	46.3
		Fat mass Chow diet	6.88	12.82	12.58	13.55	6.13	12.47	11.11	9.9	8.27	11.24	8.98	12.61	8.22	6.29	10.5
		Fat mass HFD	45.3	40.32	44.86	43.76	42.01	43.44	46.21	40.24	41.86	42.61	41.95	48.66	41.38	39.77	45.42

## Sheet: Figure 2c
				Food intake (g/day)
					Control
				Chow diet	2.96333	2.67	1.72833	2.40917	3.0875	2.29917
				HFD	1.29417	1.78833	1.135	1.62917	1.71917	2.05083
					BATiPLIN5
				Chow diet	2.30583	4.24583	2.17583	2.14833	3.66	3.20083
				HFD	2.2375	1.68833	1.7675	1.43	1.8775	1.10833

## Sheet: Figure 2d
			Food intake (g/day)
				Control
			23 ° C	2.96333	2.29917	1.72833	2.40917	3.0875
			6 ° C	4.385	2.53667	2.96	3.79	3.56
				BATiPLIN5
			23 ° C	2.30583	4.24583	2.17583	2.14833	3.66
			6 ° C	5.365	7.52333	5.5225	4.9025	3.56

## Sheet: Figure 2e
	Weight lost	Control
	g	0.39	-0.8	-1.1	-1.4	-3.93
		BATiPLIN5
	g	-2.1	-4.57	-5.53	-4.5	-3.8

## Sheet: Figure 2f
		Glucose mg/dl
			Control
		30°C	133.67	128.459	147.25	164.067	180.015	162.33
		23°C	183.41	253.993	218.307	228.018	182.384
		6°C	160.751	183.331	175.29	175.88	181.594
			BATiPLIN5
		30°C	145.513	155.698	186.41	177.41	165.409	157.672
		23°C	171.725	140.934	191.463	230.781	152.698	206.78	222.333
		6°C	140.776	141.486	135.012	151.908	159.093	144.644

[truncated: 57 more sheets: Figure 2g, Figure 2g right panel, Figure 2h, Figure 2i, Figure 2j, Figure 3 b c d , Figure 3e, Figure 4b, Figure 4c, Figure 4 d e, Figure 4 f, Figure 4 g h i, Figure 4 j, Figure 5 a, Figure 5 b, Figure 5 c, Figure 5 d , Figure 5 e, Figure 5 g, Figure 5 h …]
